# Supplementary material for: Emergence of clade 3 emm89 group A Streptococcus in Queensland, Australia
Source: Microbiology (Reading). 2025 Sep 25;171(9):001611. doi: 10.1099/mic.0.001611 (PMC13293311; doi:10.1099/mic.0.001611)
Supplement: Uncited Table S1. [file mic-171-01611-s001.xlsx]

## Sheet: Table S1
Accession	Region	Invasive?	Collected	emm	ST	Clade	fbaA	fbp54	hasA	hasB	hasC	hylA	hylP	ideS.mac	lmb	mf.spd	mf2	mf3	prtF2	sagA	sda	sfbI.prtF1	sfbX	ska	slo	smeZ	speA	speB	speC	speF	speG	speH	speI	speJ	speK	speL	speM
ERR13303674	Not QLD	Yes	2002	emm89.0	101	Clade 2	1	1	1	1	1	1	0	1	1	1	0	0	1	1	0	0	1	1	1	1	0	1	0	1	1	0	0	0	0	0	0
ERR13303675	NQ	No	2005	emm89.14	812	ST812	1	1	1	1	1	1	1	1	1	1	0	0	1	1	0	0	1	1	1	1	0	1	0	1	1	0	0	0	1	1	0
ERR13303676	NQ	No	2005	emm89.14	812	ST812	1	1	1	1	1	1	1	1	1	1	0	0	1	1	0	0	1	1	1	1	0	1	0	1	1	0	0	0	1	1	0
ERR13303677	NQ	No	2005	emm89.14	812	ST812	1	1	1	1	1	1	1	1	1	1	0	0	1	1	0	0	1	1	1	1	0	1	0	1	1	0	0	0	1	1	0
ERR13303678	NQ	No	2005	emm89.14	812	ST812	1	1	1	1	1	1	1	1	1	1	0	0	1	1	0	0	1	1	1	1	0	1	0	1	1	0	0	0	1	1	0
ERR13303679	NQ	No	2005	emm89.14	812	ST812	1	1	1	1	1	1	1	1	1	1	0	0	1	1	0	0	1	1	1	1	0	1	0	1	1	0	0	0	1	1	0
ERR13303680	SEQ	Yes	2005	emm89.0	101	Clade 2	1	1	1	1	1	1	0	1	1	1	0	0	1	1	0	0	1	1	1	1	0	1	0	1	1	0	0	0	0	0	0
ERR13303681	SEQ	Yes	2005	emm89.0	101	Clade 2	1	1	1	1	1	1	0	1	1	1	0	0	1	1	0	0	0	1	1	1	0	1	0	1	1	0	0	0	0	0	0
ERR13303682	NQ	Yes	2006	emm89.14	812	ST812	1	1	1	1	1	1	1	1	1	1	0	0	1	1	0	0	1	1	1	1	0	1	0	1	1	0	0	0	1	1	0
ERR13303683	SEQ	Yes	2006	emm89.0	101	Clade 3	1	1	0	0	0	1	0	1	1	1	1	0	1	1	0	0	1	1	1	1	0	1	1	1	1	0	0	0	0	1	1
ERR13303684	SEQ	Yes	2007	emm89.0	142	ST142	1	1	1	1	1	1	1	1	1	1	0	0	1	1	0	0	1	1	1	1	0	1	0	1	1	0	0	1	1	0	0
ERR13303685	SEQ	Yes	2007	emm89.0	142	ST142	1	1	1	1	1	1	1	1	1	1	0	0	1	1	0	0	1	1	1	1	0	1	0	1	1	0	0	1	1	0	0
ERR13303686	SEQ	Yes	2007	emm89.0	101	Clade 3	1	1	0	0	0	1	0	1	1	1	1	0	1	1	0	0	1	1	1	1	0	1	1	1	1	0	0	0	0	1	1
ERR13303687	NQ	Yes	2007	emm89.14	812	ST812	1	1	1	1	1	1	1	1	1	1	0	0	1	1	0	0	1	1	1	1	0	1	0	1	1	0	0	0	1	1	0
ERR13303688	NQ	No	2007	emm89.14	812	ST812	1	1	1	1	1	1	1	1	1	1	0	0	1	1	0	0	1	1	1	1	0	1	0	1	1	0	0	0	1	1	0
ERR13303689	SEQ	Yes	2007	emm89.0	142	ST142	1	1	1	1	1	1	1	1	1	1	1	0	1	1	0	0	1	1	1	1	0	1	1	1	1	0	0	1	1	0	0
ERR13303690	SEQ	Yes	2007	emm89.0	101	Clade 3	1	1	0	0	0	1	0	1	1	1	1	0	1	1	0	0	1	1	1	1	0	1	1	1	1	0	0	0	0	1	1
ERR13303691	NQ	Yes	2007	emm89.0	101	Clade 3	1	1	0	0	0	1	0	1	1	1	1	0	1	1	0	0	1	1	1	1	0	1	1	1	1	0	0	0	0	1	1
ERR13303692	SEQ	Yes	2007	emm89.0	142	ST142	1	1	1	1	1	1	1	1	1	1	0	0	1	1	0	0	1	1	1	1	0	1	0	1	1	0	0	1	1	0	0
ERR13303693	NQ	Yes	2007	emm89.0	101	Clade 3	1	1	0	0	0	1	0	1	1	1	1	0	1	1	0	0	1	1	1	1	0	1	1	1	1	0	0	0	0	1	1
ERR13303694	SEQ	No	2007	emm89.0	142	ST142	1	1	1	1	1	1	1	1	1	1	0	0	1	1	0	0	1	1	1	1	0	1	0	1	1	0	0	0	1	0	0
ERR13303695	SEQ	Yes	2007	emm89.0	101	Clade 3	0	1	0	0	0	1	0	1	1	1	0	0	1	1	0	0	1	1	1	1	0	1	0	1	1	0	0	0	0	1	1
ERR13303696	SEQ	Yes	2007	emm89.0	142	ST142	1	1	1	1	1	1	1	1	1	1	0	0	1	1	0	0	1	1	1	1	0	1	0	1	1	0	0	1	1	0	0
ERR13303697	SEQ	Yes	2007	emm89.0	101	Clade 3	1	1	0	0	0	1	0	1	1	1	1	0	1	1	0	0	1	1	1	1	0	1	1	1	1	0	0	0	0	1	0
ERR13303698	NQ	Yes	2007	emm89.0	142	ST142	1	1	1	1	1	1	1	1	1	1	1	0	1	1	0	0	1	1	1	1	0	1	1	1	1	0	0	0	1	0	0
ERR13303699	SEQ	No	2008	emm89.0	101	Clade 3	1	1	0	0	0	1	0	1	1	1	1	0	1	1	0	0	1	1	1	1	0	1	1	1	1	0	0	0	0	1	1
ERR13303700	SEQ	Yes	2008	emm89.0	101	Clade 3	1	1	0	0	0	1	0	1	1	1	1	0	1	1	0	0	1	1	1	1	0	1	1	1	1	0	0	0	0	1	1
ERR13303701	NQ	Yes	2008	emm89.0	142	ST142	1	1	1	1	1	1	1	1	1	1	1	0	1	1	0	0	1	1	1	1	0	1	1	1	1	0	0	1	1	0	0
ERR13303702	SEQ	Yes	2008	emm89.0	101	Clade 3	1	1	0	0	0	1	0	1	1	1	1	0	1	1	0	0	1	1	1	1	0	1	1	1	1	0	0	0	0	1	1
ERR13303703	SEQ	Yes	2008	emm89.0	101	Clade 3	1	1	0	0	0	1	0	1	1	1	0	0	1	1	0	0	1	1	1	1	0	1	0	1	1	0	0	0	0	0	0
ERR13303704	Not QLD	Yes	2008	emm89.0	142	ST142	1	1	1	1	1	1	1	1	1	1	1	0	1	1	0	0	1	1	1	1	0	1	1	1	1	0	0	0	1	0	0
ERR13303705	SEQ	Yes	2008	emm89.0	101	Clade 3	1	1	0	0	0	1	0	1	1	1	1	0	1	1	0	0	1	1	1	1	0	1	1	1	1	0	0	0	0	1	1
ERR13303706	SEQ	Yes	2008	emm89.0	101	Clade 3	1	1	0	0	0	1	0	1	1	1	1	0	1	1	0	0	1	1	1	1	0	1	1	1	1	0	0	0	0	1	1
ERR13303707	SEQ	Yes	2008	emm89.0	101	Clade 3	1	1	0	0	0	1	0	1	1	1	1	0	1	1	0	0	1	1	1	1	0	1	1	1	0	0	0	0	0	1	1
ERR13303708	NQ	No	2008	emm89.0	142	ST142	1	1	1	1	1	1	1	1	1	1	1	0	1	1	0	0	1	1	1	1	0	1	1	1	1	0	0	1	1	0	0
ERR13303709	NQ	Yes	2008	emm89.0	142	ST142	1	1	1	1	1	1	1	1	1	1	1	0	1	1	0	0	1	1	1	1	0	1	1	1	1	0	0	0	1	0	0
ERR13303710	SEQ	Yes	2008	emm89.0	101	Clade 3	1	1	0	0	0	1	0	1	1	1	1	0	1	1	0	0	1	1	1	1	0	1	1	1	1	0	0	0	0	1	1
ERR13303711	SEQ	Yes	2008	emm89.0	142	ST142	1	1	1	1	1	1	1	1	1	1	0	0	1	1	0	0	1	1	1	1	0	1	0	1	1	0	0	0	1	0	0
ERR13303712	SEQ	Yes	2008	emm89.0	101	Clade 3	1	1	0	0	0	1	0	1	1	1	1	0	1	1	0	0	1	1	1	1	0	1	1	1	1	0	0	0	0	1	1
ERR13303713	SEQ	Yes	2008	emm89.0	101	Clade 3	1	1	0	0	0	1	0	1	1	1	1	0	1	1	0	0	1	1	1	1	0	1	1	1	1	0	0	0	0	1	1
ERR13303714	SEQ	Yes	2008	emm89.0	101	Clade 3	1	1	0	0	0	1	0	1	1	1	1	0	1	1	0	0	1	1	1	1	0	1	1	1	1	0	0	0	0	1	1
ERR13303715	SEQ	Yes	2008	emm89.0	101	Clade 3	1	1	0	0	0	1	0	1	1	1	1	0	1	1	0	0	1	1	1	1	0	1	1	1	1	0	0	0	0	1	1
ERR13303716	SEQ	Yes	2008	emm89.0	101	Clade 3	1	1	0	0	0	1	0	1	1	1	1	0	1	1	0	0	1	1	1	1	0	1	1	1	1	0	0	0	0	1	1
ERR13303717	NQ	No	2009	emm89.0	142	ST142	1	1	1	1	1	1	1	1	1	1	1	0	1	1	0	0	1	1	1	1	0	1	1	1	1	0	0	1	1	0	0
ERR13303718	SEQ	Yes	2009	emm89.0	101	Clade 3	1	1	0	0	0	1	0	1	1	1	1	0	1	1	0	0	1	1	1	1	0	1	1	1	1	0	0	0	0	1	1
ERR13303719	SEQ	Yes	2009	emm89.0	101	Clade 3	1	1	0	0	0	1	0	1	1	1	1	0	1	1	0	0	1	1	1	1	0	1	1	1	1	0	0	0	0	1	1
ERR13303720	SEQ	Yes	2009	emm89.0	101	Clade 3	0	1	0	0	0	1	0	1	1	1	1	0	1	1	0	0	1	0	1	1	1	1	1	1	1	0	0	0	1	1	1
ERR13303721	SEQ	Yes	2009	emm89.0	142	ST142	0	1	1	1	1	1	1	1	1	1	0	0	1	1	0	0	1	1	1	1	0	1	0	1	1	0	0	1	1	0	0
ERR13303722	NQ	No	2009	emm89.0	142	ST142	1	1	1	1	1	1	1	1	1	1	1	0	1	1	0	0	1	1	1	1	0	1	1	1	1	0	0	1	1	0	0
ERR13303723	SEQ	Yes	2009	emm89.0	101	Clade 3	0	1	0	0	0	1	0	1	1	1	1	0	1	1	0	0	1	1	1	1	0	1	1	1	1	0	0	0	0	1	1
ERR13303724	NQ	Yes	2009	emm89.0	142	ST142	1	1	1	1	1	1	1	1	1	1	1	0	1	1	0	0	0	1	1	1	0	1	1	1	1	0	0	1	1	0	0
ERR13303725	SEQ	No	2009	emm89.0	101	Clade 3	1	1	0	0	0	1	0	1	1	1	1	0	1	1	0	0	1	1	1	1	0	1	1	1	1	0	0	0	0	1	1
ERR13303726	SEQ	Yes	2009	emm89.0	101	Clade 3	0	1	0	0	0	1	0	1	1	1	1	0	1	1	0	0	1	1	1	1	0	1	1	1	1	0	0	0	0	1	1
ERR13303727	SEQ	Yes	2009	emm89.0	101	Clade 3	1	1	0	0	0	1	0	1	1	1	1	0	1	1	0	0	1	1	1	1	0	1	1	1	1	0	0	0	0	0	0
ERR13303728	NQ	Yes	2009	emm89.0	101	Clade 3	1	1	0	0	0	1	0	1	1	1	1	0	1	1	0	0	1	1	1	1	0	1	1	1	1	0	0	0	0	0	0
ERR13303729	NQ	Yes	2009	emm89.0	142	ST142	1	1	1	1	1	1	1	1	1	1	1	0	1	1	0	0	1	1	1	1	0	1	1	1	1	0	0	1	1	0	0
ERR13303730	SEQ	Yes	2010	emm89.0	101	Clade 3	1	1	0	0	0	1	0	1	1	1	0	0	1	1	0	0	1	1	1	1	0	1	0	1	1	0	0	0	0	1	1
ERR13303731	NQ	Yes	2010	emm89.0	142	ST142	1	1	1	1	1	1	1	1	1	1	1	0	1	1	0	0	1	1	1	1	0	1	1	1	1	0	0	1	1	0	0
ERR13303732	SEQ	No	2010	emm89.0	101	Clade 3	1	1	0	0	0	1	0	1	1	1	1	0	1	1	0	0	1	1	1	1	0	1	1	1	1	0	0	0	0	1	1
ERR13303733	SEQ	Yes	2010	emm89.0	142	ST142	1	1	1	1	1	1	1	1	1	1	1	0	1	1	0	0	1	1	1	1	0	1	1	1	1	0	0	0	0	0	0
ERR13303734	NQ	No	2010	emm89.0	142	ST142	1	1	1	1	1	1	1	1	1	1	1	0	1	1	0	0	1	1	1	1	0	1	1	1	1	0	0	1	1	0	0
ERR13303735	SEQ	Yes	2010	emm89.0	101	Clade 3	1	1	0	0	0	1	0	1	1	1	1	0	1	1	0	0	1	1	1	1	0	1	1	1	1	0	0	0	0	1	0
ERR13303736	NQ	Yes	2010	emm89.0	142	ST142	1	1	1	1	1	1	1	1	1	1	1	0	1	1	0	0	1	1	1	1	0	1	1	1	1	0	0	1	1	0	0
ERR13303737	SEQ	Yes	2010	emm89.0	101	Clade 3	1	1	0	0	0	1	0	1	1	1	0	0	1	1	0	0	1	1	1	1	0	1	0	1	1	0	0	0	0	0	0
ERR13303738	SEQ	Yes	2010	emm89.0	101	Clade 3	1	1	0	0	0	1	0	1	1	1	1	0	1	1	0	0	1	1	1	1	0	1	1	1	1	0	0	0	0	0	0
ERR13303739	Not QLD	Yes	2010	emm89.0	101	Clade 3	1	1	0	0	0	1	0	1	1	1	0	0	1	1	0	0	1	1	1	1	0	1	0	1	1	0	0	0	0	0	0
ERR13303740	SEQ	Yes	2010	emm89.0	1446	Clade 3	1	1	0	0	0	1	0	1	1	1	1	0	1	1	0	0	1	1	1	1	0	1	1	1	1	0	0	0	0	1	1
ERR13303741	NQ	Yes	2010	emm89.0	142	ST142	1	1	1	1	1	1	1	1	1	1	1	0	1	1	0	0	1	1	1	1	0	1	1	1	1	0	0	1	1	0	0
ERR13303742	SEQ	Yes	2010	emm89.0	101	Clade 3	1	1	0	0	0	1	0	1	1	1	0	0	1	1	0	0	1	1	1	1	0	1	0	1	1	0	0	0	0	1	1
ERR13303743	SEQ	Yes	2010	emm89.0	142	ST142	1	1	1	1	1	1	1	1	1	1	1	0	1	1	0	0	1	1	1	1	0	1	1	1	1	0	0	1	1	0	0
ERR13303744	NQ	Yes	2010	emm89.0	142	ST142	1	1	1	1	1	1	1	1	1	1	1	0	1	1	0	0	1	1	1	1	0	1	0	1	1	0	0	1	0	0	0
ERR13303745	SEQ	Yes	2011	emm89.0	142	ST142	1	1	1	1	1	1	1	1	1	1	1	0	1	1	0	0	1	1	1	1	0	1	1	1	1	0	0	1	1	0	0
ERR13303746	SEQ	Yes	2011	emm89.0	101	Clade 3	1	1	0	0	0	1	0	1	1	1	1	0	1	1	0	0	1	1	1	1	0	1	1	1	1	0	0	0	0	0	0
ERR13303747	SEQ	Yes	2011	emm89.0	101	Clade 3	1	1	0	0	0	1	0	1	1	1	0	0	1	1	0	0	1	1	1	1	0	1	0	1	1	0	0	0	0	0	0
ERR13303748	SEQ	Yes	2011	emm89.0	101	Clade 3	1	1	0	0	0	1	0	1	1	1	1	0	1	1	0	0	1	1	1	1	0	1	1	1	1	0	0	0	0	0	0
ERR13303749	CQ	Yes	2011	emm89.0	101	Clade 3	1	1	0	0	0	1	0	1	1	1	1	0	1	1	0	0	1	1	1	1	0	1	1	1	1	0	0	0	0	1	1
ERR13303750	SEQ	Yes	2011	emm89.0	101	Clade 3	1	1	0	0	0	1	0	1	1	1	1	0	1	1	0	0	1	1	1	1	0	1	1	1	1	0	0	0	0	1	1
ERR13303751	SEQ	Yes	2011	emm89.0	101	Clade 3	1	1	0	0	0	1	0	1	1	1	1	0	1	1	0	0	1	1	1	1	0	1	1	1	1	0	0	0	0	1	1
ERR13303752	NQ	Yes	2011	emm89.0	142	ST142	1	1	1	1	1	1	1	1	1	1	0	0	1	1	0	0	1	1	1	1	0	1	0	1	1	0	0	1	1	0	0
ERR13303753	SEQ	Yes	2011	emm89.0	101	Clade 3	1	1	0	0	0	1	0	1	1	1	1	0	1	1	0	0	1	1	1	1	0	1	1	1	1	0	0	0	0	0	0
ERR13303754	SEQ	Yes	2011	emm89.0	101	Clade 3	1	1	0	0	0	1	0	1	1	1	1	0	1	1	0	0	1	1	1	1	0	1	1	1	1	0	0	0	0	0	0
ERR13303755	SEQ	Yes	2011	emm89.0	101	Clade 3	1	1	0	0	0	1	0	1	1	1	0	0	1	1	0	0	1	1	1	1	0	1	0	1	1	0	0	0	0	0	0
ERR13303756	SEQ	Yes	2011	emm89.0	101	Clade 3	1	1	0	0	0	1	0	1	1	1	1	0	1	1	0	0	1	1	1	1	0	1	1	1	1	0	0	0	0	1	1
ERR13303757	SEQ	Yes	2011	emm89.0	101	Clade 3	1	1	0	0	0	1	0	1	1	1	1	0	1	1	0	0	1	1	1	1	0	1	1	1	1	0	0	0	0	1	1
ERR13303758	SEQ	Yes	2011	emm89.0	101	Clade 3	1	1	0	0	0	1	0	1	1	1	1	0	1	1	0	0	1	1	1	1	0	1	1	1	1	0	0	0	0	1	1
ERR13303759	SEQ	Yes	2011	emm89.0	101	Clade 3	1	1	0	0	0	1	0	1	1	1	1	0	1	1	0	0	1	1	1	1	0	1	1	1	1	0	0	0	0	1	1
ERR13303760	NQ	Yes	2011	emm89.0	101	Clade 3	0	1	0	0	0	1	0	1	1	1	1	0	1	1	0	0	1	1	1	1	0	1	1	1	1	0	0	0	0	1	1
ERR13303761	SEQ	Yes	2012	emm89.0	101	Clade 3	1	1	0	0	0	1	0	1	1	1	0	0	1	1	0	0	1	1	1	1	0	1	0	1	1	0	0	0	0	0	0
ERR13303762	SEQ	Yes	2012	emm89.0	101	Clade 3	1	1	0	0	0	1	0	1	1	1	1	0	1	1	0	0	1	1	1	1	0	1	1	1	1	0	0	0	0	0	0
ERR13303763	SEQ	Yes	2012	emm89.0	101	Clade 3	1	1	0	0	0	1	0	1	1	1	1	0	1	1	0	0	1	1	1	1	0	1	1	1	1	0	0	0	0	0	0
ERR13303764	NQ	Yes	2012	emm89.0	101	Clade 3	1	1	0	0	0	1	0	1	1	1	1	0	1	1	0	0	1	1	1	1	0	1	1	1	1	0	0	0	0	1	1
ERR13303765	SEQ	Yes	2012	emm89.0	101	Clade 3	1	1	0	0	0	1	0	1	1	1	0	1	1	1	0	0	1	1	1	1	0	1	0	1	1	0	0	0	0	1	1
ERR13303766	NQ	Yes	2012	emm89.0	142	ST142	0	1	1	1	1	1	1	1	1	1	0	0	1	1	0	0	1	1	1	1	0	1	0	1	1	0	0	1	1	0	0
ERR13303767	SEQ	Yes	2012	emm89.0	101	Clade 3	0	1	0	0	0	1	0	1	1	1	0	0	1	1	0	0	1	1	1	1	0	1	0	1	1	0	0	0	0	0	0
ERR13303768	SEQ	Yes	2012	emm89.0	101	Clade 3	0	1	0	0	0	1	0	1	1	1	1	0	1	1	0	0	1	1	1	1	0	1	1	1	1	0	0	0	0	1	1
ERR13303769	NQ	No	2013	emm89.0	142	ST142	0	1	1	1	1	1	1	1	1	1	1	0	1	1	0	0	1	1	1	1	0	1	1	1	1	0	0	1	1	0	0
ERR13303770	SEQ	Yes	2013	emm89.0	101	Clade 3	1	1	0	0	0	1	0	1	1	1	1	0	1	1	0	0	1	1	1	1	0	1	1	1	1	0	0	0	0	0	0
ERR13303771	SEQ	Yes	2013	emm89.0	101	Clade 3	0	1	0	0	0	1	0	1	1	1	1	1	1	1	0	0	1	1	1	1	0	1	1	1	1	0	0	0	0	0	0
ERR13303772	SEQ	Yes	2013	emm89.0	101	Clade 3	1	1	0	0	0	1	0	1	1	1	1	0	1	1	0	0	1	1	1	1	0	1	1	1	1	0	0	0	0	0	0
ERR13303773	Not QLD	No	2013	emm89.0	101	Clade 3	0	1	0	0	0	1	0	1	1	1	1	0	1	1	0	0	1	1	1	1	0	1	1	1	1	0	0	0	0	0	0
ERR13303774	NQ	Yes	2013	emm89.0	142	ST142	0	1	1	1	1	1	1	1	1	1	0	0	1	1	0	0	1	1	1	1	0	1	0	1	1	0	0	1	1	0	0
ERR13303775	NQ	Yes	2013	emm89.0	101	Clade 3	0	1	0	0	0	1	0	1	1	1	1	0	1	1	0	0	1	1	1	1	0	1	1	1	1	0	0	0	0	0	0
ERR13303776	SEQ	Yes	2013	emm89.0	101	Clade 3	0	1	0	0	0	1	0	1	1	1	1	0	1	1	0	0	1	1	1	1	0	1	1	1	1	0	0	0	0	0	0
ERR13303777	SEQ	Yes	2013	emm89.0	101	Clade 3	1	1	0	0	0	1	0	1	1	1	1	0	1	1	0	0	1	1	1	1	0	1	1	1	1	0	0	0	0	1	1
ERR13303778	SEQ	Yes	2013	emm89.0	101	Clade 3	1	1	0	0	0	1	0	1	1	1	0	0	1	1	0	0	1	1	1	1	0	1	0	1	1	0	0	0	0	0	0
ERR13303779	SEQ	Yes	2013	emm89.0	101	Clade 3	1	1	0	0	0	1	0	1	1	1	1	0	1	1	0	0	1	1	1	1	0	1	1	1	1	0	0	0	0	1	1
ERR13303780	SEQ	Yes	2013	emm89.0	101	Clade 3	1	1	0	0	0	1	0	1	1	1	1	0	1	1	0	0	1	1	1	1	0	1	1	1	1	0	0	0	0	1	1
ERR13303781	NQ	Yes	2013	emm89.0	101	Clade 3	1	1	0	0	0	1	0	1	1	1	1	0	1	1	0	0	1	1	1	1	0	1	1	1	1	0	0	0	0	0	0
ERR13303782	SEQ	No	2013	emm89.0	101	Clade 3	1	1	0	0	0	1	0	1	1	1	1	0	1	1	0	0	1	1	1	1	0	1	1	1	1	0	0	0	0	0	0
ERR13303783	NQ	No	2013	emm89.0	101	Clade 3	1	1	0	0	0	1	0	1	1	1	1	0	1	1	0	0	1	1	1	1	0	1	1	1	1	0	0	0	0	0	0
ERR13303784	SEQ	Yes	2013	emm89.0	101	Clade 3	1	1	0	0	0	1	0	1	1	1	0	0	1	1	0	0	1	1	1	1	0	1	0	1	1	0	0	0	0	0	0
ERR13303785	SEQ	Yes	2013	emm89.0	101	Clade 3	1	1	0	0	0	1	0	1	1	1	0	0	1	1	0	0	1	1	1	1	0	1	0	1	1	0	0	0	0	0	0
ERR13303786	SEQ	Yes	2013	emm89.0	101	Clade 3	1	1	0	0	0	1	0	1	1	1	1	0	1	1	0	0	1	1	1	1	0	1	1	1	1	0	0	0	0	0	0
ERR13303787	SEQ	Yes	2013	emm89.0	101	Clade 3	1	1	0	0	0	1	0	1	1	1	1	0	1	1	0	0	1	1	1	1	0	1	1	1	1	0	0	0	0	0	0
ERR13303788	SEQ	Yes	2013	emm89.0	101	Clade 3	1	1	0	0	0	1	0	1	1	1	1	0	1	1	0	0	1	1	1	1	0	1	1	1	1	0	0	0	0	0	0
ERR13303789	NQ	Yes	2013	emm89.0	101	Clade 3	1	1	0	0	0	1	0	1	1	1	1	0	1	1	0	0	1	1	1	1	0	1	1	1	1	0	0	0	0	0	0
ERR13303790	SEQ	Yes	2013	emm89.0	101	Clade 3	1	1	0	0	0	1	0	1	1	1	1	0	1	1	0	0	1	1	1	1	0	1	1	1	1	0	0	0	0	0	0
ERR13303791	SEQ	No	2013	emm89.0	101	Clade 3	1	1	0	0	0	1	0	1	1	1	1	0	1	1	0	0	1	1	1	1	0	1	1	1	1	0	0	0	0	0	0
ERR13303792	SEQ	No	2013	emm89.0	101	Clade 3	1	1	0	0	0	1	0	1	1	1	1	0	1	1	0	0	1	1	1	1	0	1	1	1	1	0	0	0	0	0	0
ERR13303793	SEQ	No	2013	emm89.0	101	Clade 3	1	1	0	0	0	1	0	1	1	1	1	0	1	1	0	0	1	1	1	1	0	1	1	1	1	0	0	0	0	0	0
ERR13303794	SEQ	No	2013	emm89.0	101	Clade 3	1	1	0	0	0	1	0	1	1	1	1	0	1	1	0	0	1	1	1	1	0	1	1	1	1	0	0	0	0	0	0
ERR13303795	SEQ	No	2013	emm89.0	101	Clade 3	1	1	0	0	0	1	0	1	1	1	1	0	1	1	0	0	1	1	1	1	0	1	1	1	1	0	0	0	0	0	0
ERR13303796	SEQ	No	2013	emm89.0	101	Clade 3	1	1	0	0	0	1	0	1	1	1	1	0	1	1	0	0	1	1	1	1	0	1	1	1	1	0	0	0	0	0	0
ERR13303797	SEQ	Yes	2014	emm89.0	101	Clade 3	1	1	0	0	0	1	0	1	1	1	1	0	1	1	0	0	1	1	1	1	0	1	1	1	1	0	0	0	0	0	0
ERR13303798	SEQ	No	2014	emm89.0	101	Clade 3	1	1	0	0	0	1	0	1	1	1	0	0	1	1	0	0	1	1	1	1	0	1	0	1	1	0	0	0	0	0	0
ERR13303799	SEQ	Yes	2014	emm89.0	101	Clade 3	1	1	0	0	0	1	0	1	1	1	1	0	1	1	0	0	1	1	1	1	0	1	1	1	1	0	0	0	0	0	0
ERR13303800	NQ	Yes	2014	emm89.0	142	ST142	1	1	1	1	1	1	1	1	1	1	0	0	1	1	0	0	1	1	1	1	0	1	0	1	1	0	0	1	1	0	0
ERR13303801	SEQ	No	2014	emm89.0	101	Clade 3	1	1	0	0	0	1	0	1	1	1	1	0	1	1	0	0	1	1	1	1	0	1	1	1	1	0	0	0	0	0	0
ERR13303802	SEQ	No	2014	emm89.0	101	Clade 3	1	1	0	0	0	1	0	1	1	1	1	0	1	1	0	0	1	1	1	1	0	1	1	1	1	0	0	0	0	0	0
ERR13303803	SEQ	Yes	2014	emm89.0	101	Clade 3	1	1	0	0	0	1	0	1	1	1	1	1	1	1	0	0	1	1	1	1	0	1	1	1	1	0	0	0	0	0	0
ERR13303804	CQ	Yes	2014	emm89.0	101	Clade 3	1	1	0	0	0	1	0	1	1	1	1	0	1	1	0	0	1	1	1	1	0	1	1	1	1	0	0	0	0	0	0
ERR13303805	SEQ	Yes	2014	emm89.0	101	Clade 3	1	1	0	0	0	1	0	1	1	1	1	0	1	1	0	0	1	1	1	1	0	1	1	1	1	0	0	0	0	0	0
ERR13303806	Not QLD	Yes	2014	emm89.0	101	Clade 3	1	1	0	0	0	1	0	1	1	1	1	0	1	1	0	0	1	1	1	1	0	1	1	1	1	0	0	0	0	0	0
ERR13303807	CQ	Yes	2014	emm89.0	101	Clade 3	1	1	0	0	0	1	0	1	1	1	1	1	1	1	0	0	1	1	1	1	0	1	1	1	1	0	0	0	0	0	0
ERR13303808	SEQ	No	2014	emm89.14	812	ST812	1	1	1	1	1	1	1	1	1	1	0	0	1	1	0	1	1	1	1	1	0	1	0	1	1	0	0	0	1	1	0
ERR13303809	SEQ	Yes	2014	emm89.0	101	Clade 3	1	1	0	0	0	1	0	1	1	1	0	1	1	1	0	0	1	1	1	1	0	1	0	1	1	0	0	0	0	0	0
ERR13303810	NQ	Yes	2014	emm89.0	101	Clade 3	1	1	0	0	0	1	0	1	1	1	1	0	1	1	0	0	1	1	1	1	0	1	1	1	1	0	0	0	0	0	0
ERR13303811	Not QLD	Yes	2014	emm89.0	101	Clade 3	1	1	0	0	0	1	0	1	1	1	1	1	1	1	0	0	1	1	1	1	0	1	1	1	1	0	0	0	0	0	0
ERR13303812	NQ	Yes	2014	emm89.0	101	Clade 3	0	1	0	0	0	1	0	1	1	1	1	0	1	1	0	0	1	1	1	1	0	1	1	1	1	0	0	0	0	0	0
ERR13303813	SEQ	No	2014	emm89.0	101	Clade 3	1	1	0	0	0	1	0	1	1	1	1	0	1	1	0	0	1	1	1	1	0	1	1	1	1	0	0	0	0	0	0
ERR13303814	SEQ	Yes	2014	emm89.0	101	Clade 3	1	1	0	0	0	1	0	1	1	1	1	0	1	1	0	0	1	1	1	1	0	1	1	1	1	0	0	0	0	0	0
ERR13303815	Not QLD	Yes	2014	emm89.0	142	ST142	0	1	1	1	1	1	1	1	1	1	0	0	1	1	0	0	1	1	1	1	0	1	0	1	1	0	0	1	1	0	0
ERR13303816	SEQ	No	2014	emm89.0	101	Clade 3	1	1	0	0	0	1	0	1	1	1	0	0	1	1	0	0	1	1	1	1	0	1	0	1	1	0	0	0	0	0	0
ERR13303817	NQ	No	2015	emm89.0	142	ST142	1	1	1	1	1	1	1	1	1	1	0	0	1	1	0	0	1	1	1	1	0	1	0	1	1	0	0	1	1	0	0
ERR13303818	SEQ	Yes	2015	emm89.0	142	ST142	1	1	1	1	1	1	1	1	1	1	0	0	1	1	0	0	1	1	1	1	0	1	0	1	1	0	0	1	1	0	0
ERR13303819	SEQ	Yes	2015	emm89.0	101	Clade 3	1	1	0	0	0	1	0	1	1	1	1	0	1	1	0	0	1	1	1	1	0	1	1	1	1	0	0	0	0	0	0
ERR13303820	SEQ	Yes	2015	emm89.0	101	Clade 3	1	1	0	0	0	1	0	1	1	1	1	0	1	1	0	0	1	1	1	1	0	1	1	1	1	0	0	0	0	0	0
ERR13303821	SEQ	Yes	2015	emm89.0	101	Clade 3	0	1	0	0	0	1	0	1	1	1	0	0	1	1	0	0	1	1	1	1	0	1	0	1	1	0	0	0	0	0	0
ERR13303822	SEQ	Yes	2015	emm89.0	101	Clade 3	1	1	0	0	0	1	0	1	1	1	1	0	1	1	0	0	1	1	1	1	0	1	1	1	1	0	0	0	0	0	0
ERR13303823	SEQ	No	2015	emm89.0	101	Clade 3	1	1	0	0	0	1	0	1	1	1	1	0	1	1	0	0	1	1	1	1	0	1	1	1	1	0	0	0	0	0	0
ERR13303824	SEQ	Yes	2015	emm89.0	101	Clade 3	1	1	0	0	0	1	0	1	1	1	1	1	1	1	0	0	1	1	1	1	0	1	1	1	1	0	0	0	0	0	0
ERR13303825	NQ	Yes	2015	emm89.0	101	Clade 3	1	1	0	0	0	1	0	1	1	1	1	0	1	1	0	0	1	1	1	1	0	1	1	1	1	0	0	0	0	0	0
ERR13303826	NQ	Yes	2015	emm89.0	101	Clade 3	1	1	0	0	0	1	0	1	1	1	1	0	1	1	0	0	1	1	1	1	0	1	1	1	1	0	0	0	0	0	0
ERR13303827	SEQ	Yes	2015	emm89.0	101	Clade 3	1	1	0	0	0	1	0	1	1	1	1	0	1	1	0	0	1	1	1	1	0	1	1	1	1	0	0	0	0	0	0
ERR13303828	NQ	Yes	2016	emm89.14	812	ST812	1	1	1	1	1	1	1	1	1	1	0	0	1	1	0	0	1	1	1	1	0	1	0	1	1	0	0	0	1	1	0
ERR13303829	SEQ	Yes	2016	emm89.0	101	Clade 3	1	1	0	0	0	1	0	1	1	1	1	1	1	1	0	0	1	1	1	1	0	1	1	1	1	0	0	0	0	0	0
ERR13303830	NQ	Yes	2016	emm89.0	646	Clade 3	1	1	0	0	0	1	0	1	1	1	1	0	1	1	0	0	1	1	1	1	0	1	1	1	1	0	0	0	0	0	0
ERR13303831	SEQ	Yes	2016	emm89.0	101	Clade 3	1	1	0	0	0	1	0	1	1	1	1	0	1	1	0	0	1	1	1	1	0	1	0	1	1	0	0	0	0	0	0
ERR13303832	Not QLD	Yes	2016	emm89.0	101	Clade 3	1	1	0	0	0	1	0	1	1	1	1	0	1	1	0	0	1	1	1	0	0	1	1	1	1	0	0	0	0	0	0
ERR13303833	NQ	Yes	2016	emm89.14	812	ST812	1	1	1	1	1	1	1	1	1	1	0	0	1	1	0	0	1	1	1	1	0	1	0	1	1	0	0	0	1	1	0
ERR13303834	Not QLD	Yes	2016	emm89.0	101	Clade 3	1	1	0	0	0	1	0	1	1	1	0	0	1	1	0	0	1	1	1	1	0	1	0	1	1	0	0	0	0	0	0
ERR13303835	CQ	Yes	2016	emm89.0	101	Clade 3	1	1	0	0	0	1	0	1	1	1	1	0	1	1	0	0	1	1	1	0	0	1	0	1	1	0	0	0	0	0	0
ERR13303836	SEQ	Yes	2016	emm89.0	101	Clade 3	1	1	0	0	0	1	0	1	1	1	1	0	1	1	0	0	1	1	1	0	0	1	1	1	1	0	0	0	0	0	0
ERR13303837	CQ	Yes	2017	emm89.0	101	Clade 3	1	1	0	0	0	1	0	1	1	1	1	0	1	1	0	0	1	1	1	1	0	1	1	1	1	0	0	0	0	0	0
ERR13303838	NQ	No	2017	emm89.0	101	Clade 3	0	1	0	0	0	1	0	1	1	1	1	1	1	1	0	0	1	1	1	1	0	1	1	1	1	0	0	0	0	0	0
ERR13303839	SEQ	Yes	2017	emm89.0	101	Clade 3	1	1	0	0	0	1	0	1	1	1	1	0	1	1	0	0	1	1	1	1	0	1	1	1	1	0	0	0	0	0	0
ERR13303840	SEQ	Yes	2017	emm89.0	101	Clade 3	1	1	0	0	0	1	0	1	1	1	1	0	1	1	0	0	1	1	1	1	0	1	1	1	1	0	0	0	0	0	0
ERR13303841	SEQ	No	2017	emm89.0	101	Clade 3	1	1	0	0	0	1	0	1	1	1	1	0	1	1	0	0	0	1	1	1	0	1	1	1	1	0	0	0	0	0	0
ERR13303842	SEQ	No	2017	emm89.0	101	Clade 3	1	1	0	0	0	1	0	1	1	1	1	1	1	1	0	0	1	1	1	1	0	1	1	1	1	0	0	0	0	0	0
ERR13303843	SEQ	No	2017	emm89.0	101	Clade 3	1	1	0	0	0	1	0	1	1	1	1	1	1	1	0	0	1	1	1	1	0	1	1	1	1	0	0	0	0	0	0
ERR13303844	SEQ	Yes	2017	emm89.0	101	Clade 3	1	1	0	0	0	1	0	1	1	1	0	1	1	1	0	0	1	1	1	1	0	1	0	1	1	0	0	0	0	0	0
ERR13303845	SEQ	No	2017	emm89.0	101	Clade 3	1	1	0	0	0	1	0	1	1	1	1	0	1	1	0	0	1	1	1	1	0	1	1	1	1	0	0	0	0	0	0
ERR13303846	SEQ	Yes	2017	emm89.14	812	ST812	1	1	1	1	1	1	1	1	1	1	0	0	1	1	0	0	1	1	1	1	0	1	0	1	1	0	0	0	1	1	0
ERR13303847	SEQ	Yes	2017	emm89.0	101	Clade 3	1	1	0	0	0	1	0	1	1	1	1	0	1	1	0	0	1	1	1	1	0	1	1	1	1	0	0	0	0	0	0
ERR13303848	Not QLD	Yes	2017	emm89.0	101	Clade 3	1	1	0	0	0	1	0	1	1	1	1	1	1	1	0	0	1	1	1	1	0	1	1	1	1	0	0	0	0	0	0
ERR13303849	NQ	Yes	2017	emm89.0	101	Clade 3	1	1	0	0	0	1	0	1	1	1	1	1	1	1	0	0	1	1	1	1	0	1	1	1	1	0	0	0	0	0	0
ERR13303850	SEQ	Yes	2017	emm89.0	101	Clade 3	1	1	0	0	0	1	0	1	1	1	1	1	1	1	0	0	1	1	1	1	0	1	1	1	1	0	0	0	0	0	0
ERR13303851	NQ	Yes	2017	emm89.0	101	Clade 3	1	1	0	0	0	1	0	1	1	1	1	1	1	1	0	0	1	1	1	1	0	1	1	1	1	0	0	0	0	0	0
ERR13303852	SEQ	Yes	2017	emm89.0	101	Clade 3	1	1	0	0	0	1	0	1	1	1	1	1	1	1	0	0	1	1	1	1	0	1	1	1	1	0	0	0	0	0	0
ERR13303853	SEQ	Yes	2018	emm89.0	101	Clade 3	1	1	0	0	0	1	0	1	1	1	1	1	1	1	0	0	1	1	1	0	0	1	0	1	1	0	0	0	0	0	0
ERR13303854	NQ	Yes	2018	emm89.0	646	Clade 3	1	1	0	0	0	1	0	1	1	1	1	1	1	1	0	0	1	1	1	0	0	1	0	1	1	0	0	0	0	0	0
ERR13303855	SEQ	Yes	2018	emm89.14	1035	ST1035	1	1	1	1	1	1	0	1	1	1	0	0	1	1	0	0	1	1	1	1	0	1	0	1	1	0	0	0	0	0	0
ERR13303856	SEQ	Yes	2018	emm89.0	101	Clade 3	1	1	0	0	0	1	0	1	1	1	1	0	1	1	0	0	1	1	1	1	0	1	1	1	1	0	0	0	0	1	1
ERR13303857	CQ	Yes	2018	emm89.0	101	Clade 3	1	1	0	0	0	1	0	1	1	1	0	0	1	1	0	0	1	1	1	1	0	1	1	1	1	0	0	0	0	0	0
ERR13303858	SEQ	Yes	2018	emm89.14	812	ST812	1	1	1	1	1	1	0	1	1	1	0	0	1	1	0	0	1	1	1	0	0	1	0	1	1	0	0	0	1	1	0
ERR13303859	SEQ	Yes	2018	emm89.0	101	Clade 3	1	1	0	0	0	1	0	1	1	1	1	1	1	1	0	0	1	1	1	1	0	1	0	1	1	0	0	0	0	0	0
ERR13303860	SEQ	Yes	2018	emm89.0	142	ST142	1	1	1	1	1	1	1	1	1	1	0	0	1	1	0	0	1	1	1	1	0	1	0	1	1	0	0	1	0	0	0
ERR13303861	Not QLD	Yes	2018	emm89.0	101	Clade 3	1	1	0	0	0	1	0	1	1	1	1	0	1	1	0	0	1	1	1	1	0	1	1	1	1	0	0	0	0	0	0
ERR13303862	SEQ	Yes	2018	emm89.0	101	Clade 3	1	1	0	0	0	1	0	1	1	1	1	0	1	1	0	0	1	1	1	1	0	1	1	1	1	0	0	0	0	0	0
ERR13303863	SEQ	Yes	2018	emm89.0	101	Clade 3	1	1	0	0	0	1	0	1	1	1	1	1	1	1	0	0	1	1	1	1	0	1	1	1	1	0	0	0	0	0	0
ERR13303864	NQ	Yes	2018	emm89.0	646	Clade 3	1	1	0	0	0	1	0	1	1	1	1	1	1	1	0	0	1	1	1	1	0	1	1	1	1	0	0	0	0	0	0
ERR13303865	NQ	Yes	2018	emm89.0	101	Clade 3	1	1	0	0	0	1	0	1	1	1	1	1	1	1	0	0	1	1	1	1	0	1	1	1	1	0	0	0	0	0	0
ERR13303866	CQ	No	2018	emm89.0	101	Clade 3	1	1	0	0	0	1	0	1	1	1	1	0	1	1	0	0	1	1	1	0	0	1	0	1	0	0	0	0	0	0	0
ERR13303867	SEQ	No	2018	emm89.0	101	Clade 3	1	1	0	0	0	1	0	1	1	1	1	1	1	1	0	0	1	1	1	1	0	1	1	1	1	0	0	0	0	0	0
ERR13303868	SWQ	Yes	2018	emm89.0	101	Clade 3	1	1	0	0	0	1	0	1	1	1	1	1	1	1	0	0	1	1	1	1	0	1	1	1	1	0	0	0	0	0	0
ERR13303869	Not QLD	No	2018	emm89.0	1090	Clade 3	1	1	0	0	0	1	0	1	1	1	1	0	1	1	0	0	1	1	1	1	0	1	1	1	1	0	0	0	0	0	0
ERR13303870	SEQ	Yes	2018	emm89.0	101	Clade 3	1	1	0	0	0	1	0	1	1	1	1	0	1	1	0	0	1	1	1	1	0	1	1	1	1	0	0	0	0	0	0
ERR13303871	CQ	Yes	2018	emm89.0	101	Clade 3	1	1	0	0	0	1	0	1	1	1	1	0	1	1	0	0	1	1	1	1	0	1	1	1	1	0	0	0	0	0	0
ERR13303872	SEQ	Yes	2018	emm89.0	1095	Clade 3	0	1	0	0	0	1	0	1	1	1	0	0	1	1	0	0	1	1	1	1	0	1	0	1	1	0	0	0	0	0	0
ERR13303873	SEQ	Yes	2018	emm89.0	101	Clade 3	1	1	0	0	0	1	0	1	1	1	1	0	1	1	0	0	1	1	1	1	0	1	1	1	1	0	0	0	0	0	0
ERR13303874	NQ	Yes	2019	emm89.0	101	Clade 3	0	1	0	0	0	1	0	1	1	1	1	1	1	1	0	0	0	1	1	1	0	1	1	1	1	0	0	0	0	0	0
ERR13303875	NQ	Yes	2019	emm89.0	101	Clade 3	1	1	0	0	0	1	0	1	1	1	1	1	1	1	0	0	1	1	1	1	0	1	1	1	1	0	0	0	0	0	0
ERR13303876	SEQ	No	2019	emm89.0	101	Clade 3	0	1	0	0	0	1	0	1	1	1	1	1	1	1	0	0	1	1	1	1	0	1	1	1	1	0	0	0	1	0	0
ERR13303877	SEQ	No	2019	emm89.0	101	Clade 3	0	1	0	0	0	1	0	1	1	1	1	0	1	1	0	0	1	1	1	1	0	1	1	1	1	0	0	0	0	0	0
ERR13303878	SEQ	Yes	2019	emm89.0	101	Clade 3	1	1	0	0	0	1	0	1	1	1	1	1	1	1	0	0	1	1	1	1	0	1	1	1	1	0	0	0	0	0	0
ERR13303879	SEQ	No	2019	emm89.0	101	Clade 3	1	1	0	0	0	1	0	1	1	1	1	1	1	1	0	0	1	1	1	1	0	1	1	1	1	0	0	0	0	0	0
ERR13303880	NQ	No	2019	emm89.0	101	Clade 3	1	1	0	0	0	1	0	1	1	1	1	0	1	1	0	0	1	1	1	1	0	1	1	1	1	0	0	0	0	0	0
ERR13303881	SEQ	Yes	2019	emm89.0	101	Clade 3	0	1	0	0	0	1	0	1	1	1	1	1	1	1	0	0	1	1	1	1	0	1	1	1	1	0	0	0	0	0	0
ERR13303882	SEQ	Yes	2019	emm89.0	101	Clade 3	0	1	0	0	0	1	0	1	1	1	0	1	1	1	0	0	1	1	1	1	0	1	0	1	1	0	0	0	0	0	0
ERR13303883	SEQ	Yes	2019	emm89.0	101	Clade 3	1	1	0	0	0	1	0	1	1	1	1	1	1	1	0	0	1	1	1	1	0	1	1	1	1	0	0	0	0	0	0
ERR13303884	NQ	Yes	2019	emm89.0	101	Clade 3	1	1	0	0	0	1	0	1	1	1	1	1	1	1	0	0	1	1	1	1	0	1	1	1	1	0	0	0	0	0	0
ERR13303885	SEQ	No	2019	emm89.0	101	Clade 3	1	1	0	0	0	1	0	1	1	1	1	0	1	1	0	0	1	1	1	1	0	1	1	1	1	0	0	0	0	0	0
ERR13303886	NQ	Yes	2019	emm89.0	101	Clade 3	1	1	0	0	0	1	0	1	1	1	1	1	1	1	0	0	1	1	1	1	0	1	1	1	1	0	0	0	0	0	0
ERR13303887	SEQ	Yes	2019	emm89.0	101	Clade 3	0	1	0	0	0	1	0	1	1	1	1	1	1	1	0	0	1	1	1	1	0	1	1	1	1	0	0	0	0	0	0
ERR13303888	NQ	No	2019	emm89.14	812	ST812	0	1	1	1	1	1	1	1	1	1	0	0	1	1	0	0	1	1	1	1	0	1	0	1	1	0	0	0	1	1	0
ERR13303889	NQ	No	2019	emm89.14	812	ST812	1	1	1	1	1	1	1	1	1	1	0	0	1	1	0	0	1	1	1	1	0	1	0	1	0	0	0	0	0	1	0
ERR13303890	SEQ	No	2019	emm89.0	101	Clade 3	0	1	0	0	0	1	0	1	1	1	1	1	1	1	0	0	1	1	1	1	0	1	0	1	0	0	0	0	0	0	0
ERR13303891	NQ	No	2019	emm89.14	812	ST812	1	1	1	1	1	1	0	1	1	1	0	0	1	1	0	0	1	1	1	1	0	1	0	1	1	0	0	0	1	1	0
ERR13303892	CQ	Yes	2019	emm89.0	101	Clade 3	1	1	0	0	0	1	0	1	1	1	0	1	1	1	0	0	1	1	1	1	0	1	0	1	1	0	0	0	0	0	0
ERR13303893	SEQ	Yes	2019	emm89.0	101	Clade 3	1	1	0	0	0	1	0	1	1	1	1	1	1	1	0	0	1	1	1	1	0	1	1	1	1	0	0	0	0	0	0
ERR13303894	SEQ	No	2019	emm89.0	921	Clade 3	1	1	0	0	0	1	0	1	1	1	0	0	1	1	0	0	1	1	1	1	0	1	0	1	1	0	0	0	0	0	0
ERR13303895	NQ	Yes	2019	emm89.0	101	Clade 3	0	1	0	0	0	1	0	1	1	1	0	0	1	1	0	0	1	1	1	1	0	1	0	1	1	0	0	0	0	0	0
ERR13303896	NQ	No	2019	emm89.0	101	Clade 3	0	1	0	0	0	1	0	1	1	1	1	1	1	1	0	0	1	1	1	1	0	1	1	1	1	0	0	0	0	0	0
ERR13303897	SEQ	Yes	2019	emm89.0	101	Clade 3	1	1	0	0	0	1	0	1	1	1	0	0	1	1	0	0	1	1	1	1	0	1	0	1	1	0	0	0	0	0	0
ERR13303898	SEQ	Yes	2019	emm89.0	101	Clade 3	1	1	0	0	0	1	0	1	1	1	1	1	1	1	0	0	1	1	1	1	0	1	1	1	1	0	0	0	0	0	0
ERR13303899	NQ	No	2019	emm89.0	101	Clade 3	1	1	0	0	0	1	0	1	1	1	1	0	1	1	0	0	1	1	1	1	0	1	1	1	1	0	0	0	0	0	0
ERR13303900	CQ	Yes	2019	emm89.0	101	Clade 3	1	1	0	0	0	1	0	1	1	1	1	0	1	1	0	0	1	1	1	1	0	1	1	1	1	0	0	0	0	0	0
ERR13303901	SEQ	Yes	2019	emm89.0	101	Clade 3	1	1	0	0	0	1	0	1	1	1	1	1	1	1	0	0	1	1	1	1	0	1	1	1	1	0	0	0	0	0	0
ERR13303902	SEQ	Yes	2019	emm89.0	101	Clade 3	1	1	0	0	0	1	0	1	1	1	1	1	1	1	0	0	1	1	1	1	0	1	1	1	1	0	0	0	0	0	0
ERR13303903	SEQ	Yes	2019	emm89.0	101	Clade 3	0	1	0	0	0	1	0	1	1	1	1	1	1	1	0	0	1	1	1	1	0	1	1	1	1	0	0	0	0	0	0
ERR13303904	SEQ	Yes	2019	emm89.0	101	Clade 3	1	1	0	0	0	1	0	1	1	1	1	1	1	1	0	0	1	1	1	1	0	1	1	1	1	0	0	0	0	0	0
ERR13303905	SEQ	No	2019	emm89.0	101	Clade 3	1	1	0	0	0	1	0	1	1	1	1	1	1	1	0	0	1	1	1	1	0	1	1	1	1	0	0	0	0	0	0
ERR13303906	NQ	Yes	2020	emm89.0	101	Clade 3	1	1	0	0	0	1	0	1	1	1	1	0	1	1	0	0	1	1	1	1	0	1	1	1	1	0	0	0	0	0	0
ERR13303907	SEQ	Yes	2020	emm89.0	101	Clade 3	1	1	0	0	0	1	0	1	1	1	1	1	1	1	0	0	1	1	1	1	0	1	1	1	1	0	0	0	0	0	0
ERR13303908	SEQ	Yes	2020	emm89.0	101	Clade 3	1	1	0	0	0	1	0	1	1	1	1	1	1	1	0	0	1	1	1	1	0	1	1	1	1	0	0	0	0	0	0
ERR13303909	SEQ	Yes	2020	emm89.0	101	Clade 3	1	1	0	0	0	1	0	1	1	1	1	1	1	1	0	0	1	1	1	1	0	1	1	1	1	0	0	0	0	0	0
ERR13303910	SEQ	No	2020	emm89.0	101	Clade 3	0	1	0	0	0	1	0	1	1	1	0	1	1	1	0	0	1	1	1	1	0	1	0	1	1	0	0	0	0	0	0
ERR13303911	NQ	Yes	2020	emm89.0	101	Clade 3	1	1	0	0	0	1	0	1	1	1	1	1	1	1	0	0	1	1	1	1	0	1	1	1	1	0	0	0	0	0	0
ERR13303912	NQ	No	2020	emm89.0	101	Clade 3	0	1	0	0	0	1	0	1	1	1	1	0	1	1	0	0	1	1	1	1	0	1	1	1	1	0	0	0	0	0	0
ERR13303913	SEQ	Yes	2020	emm89.0	101	Clade 3	1	1	0	0	0	1	0	1	1	1	0	0	1	1	0	0	1	1	1	1	0	1	0	1	1	0	0	0	0	0	0
ERR13303914	SEQ	Yes	2020	emm89.0	101	Clade 3	1	1	0	0	0	1	0	1	1	1	0	0	1	1	0	0	1	1	1	1	0	1	0	1	1	0	0	0	0	0	0
ERR13303915	SEQ	Yes	2020	emm89.0	101	Clade 3	1	1	0	0	0	1	0	1	1	1	0	0	1	1	0	0	1	1	1	1	0	1	0	1	1	0	0	0	0	0	0
ERR13303916	SEQ	No	2020	emm89.0	101	Clade 3	1	1	0	0	0	1	0	1	1	1	0	0	1	1	0	0	1	1	1	1	0	1	0	1	1	0	0	0	0	0	0
ERR13303917	SEQ	No	2020	emm89.0	101	Clade 3	1	1	0	0	0	1	0	1	1	1	0	0	1	1	0	0	1	1	1	1	0	1	0	1	1	0	0	0	0	0	0
ERR13303918	SEQ	Yes	2020	emm89.0	101	Clade 3	1	1	0	0	0	1	0	1	1	1	1	0	1	1	0	0	1	1	1	1	0	1	1	1	1	0	0	0	0	0	0
ERR13303919	NQ	Yes	2020	emm89.0	646	Clade 3	1	1	0	0	0	1	0	1	1	1	1	1	1	1	0	0	1	1	1	1	0	1	1	1	1	0	0	0	0	0	0
ERR13303920	SEQ	Yes	2020	emm89.0	101	Clade 3	1	1	0	0	0	1	0	1	1	1	1	1	1	1	0	0	1	1	1	1	0	1	1	1	1	0	0	0	0	0	0
ERR13303921	SEQ	Yes	2020	emm89.0	101	Clade 3	1	1	0	0	0	1	0	1	1	1	1	1	1	1	0	0	1	1	1	1	0	1	1	1	1	0	0	0	0	0	0
ERR13303922	SEQ	No	2020	emm89.0	101	Clade 3	1	1	0	0	0	1	0	1	1	1	1	1	1	1	0	0	1	1	1	1	0	1	1	1	1	0	0	0	1	0	0
ERR13303923	NQ	Yes	2020	emm89.0	101	Clade 3	1	1	0	0	0	1	0	1	1	1	1	1	1	1	0	0	1	1	1	1	0	1	1	1	1	0	0	0	0	0	0
ERR13303924	SEQ	Yes	2020	emm89.0	101	Clade 3	1	1	0	0	0	1	0	1	1	1	1	0	1	1	0	0	1	1	1	1	0	1	1	1	1	0	0	0	0	0	0
ERR13303925	SEQ	Yes	2020	emm89.0	101	Clade 3	1	1	0	0	0	1	0	1	1	1	0	0	1	1	0	0	1	1	1	1	0	1	0	1	1	0	0	0	0	0	0
ERR13303926	NQ	No	2020	emm89.14	812	ST812	1	1	1	1	1	1	1	1	1	1	0	0	1	1	0	0	1	1	1	1	0	1	0	1	1	0	0	0	1	1	0
ERR13303927	SWQ	Yes	2020	emm89.0	101	Clade 3	1	1	0	0	0	1	0	1	1	1	1	1	1	1	0	0	1	1	1	1	0	1	1	1	1	0	0	0	0	0	0
ERR13303928	Not QLD	No	2021	emm89.0	101	Clade 3	1	1	0	0	0	1	0	1	1	1	1	0	1	1	0	0	1	1	1	1	0	1	1	1	1	0	0	0	0	0	0
ERR13303929	SEQ	Yes	2021	emm89.0	101	Clade 3	1	1	0	0	0	1	0	1	1	1	1	1	1	1	0	0	1	1	1	1	0	1	1	1	1	0	0	0	0	0	0
ERR13303930	NQ	Yes	2021	emm89.0	101	Clade 3	1	1	0	0	0	1	0	1	1	1	1	0	1	1	0	0	1	1	1	1	0	1	1	1	1	0	0	0	0	0	0
ERR13303931	SEQ	Yes	2021	emm89.0	101	Clade 3	1	1	0	0	0	1	0	1	1	1	1	1	1	1	0	0	1	1	1	1	0	1	1	1	1	0	0	0	0	0	0
ERR13303932	CQ	Yes	2021	emm89.0	101	Clade 3	1	1	0	0	0	1	0	1	1	1	1	1	1	1	0	0	1	1	1	1	0	1	1	1	1	0	0	0	0	0	0
ERR13303933	NQ	Yes	2021	emm89.0	101	Clade 3	1	1	0	0	0	1	0	1	1	1	1	0	1	1	0	0	1	1	1	1	0	1	1	1	1	0	0	0	0	0	0
ERR13303934	NQ	Yes	2021	emm89.0	101	Clade 3	1	1	0	0	0	1	0	1	1	1	1	0	1	1	0	0	1	1	1	1	0	1	1	1	1	0	0	0	0	0	0
ERR13303935	NQ	No	2021	emm89.0	142	ST142	1	1	1	1	1	1	1	1	1	1	0	0	1	1	0	0	1	1	1	1	0	1	0	1	1	0	0	1	1	0	0
ERR13303936	SEQ	No	2021	emm89.0	101	Clade 3	0	1	0	0	0	1	0	1	1	1	1	1	1	1	0	0	1	1	1	1	0	1	1	1	1	0	0	0	0	0	0
ERR13303937	SEQ	Yes	2021	emm89.0	101	Clade 3	1	1	0	0	0	1	0	1	1	1	0	1	1	1	0	0	1	1	1	1	0	1	0	1	1	0	0	0	0	0	0
ERR13303938	SEQ	Yes	2021	emm89.0	101	Clade 3	1	1	0	0	0	1	0	1	1	1	1	1	1	1	0	0	1	1	1	1	0	1	1	1	1	0	0	0	0	0	0
ERR13303939	SEQ	Yes	2022	emm89.0	646	Clade 3	1	1	0	0	0	1	0	1	1	1	1	1	1	1	0	0	1	1	1	1	0	1	1	1	1	0	0	0	0	0	0
ERR13303940	SEQ	Yes	2022	emm89.0	101	Clade 3	1	1	0	0	0	1	0	1	1	1	1	0	1	1	0	0	1	1	1	1	0	1	1	1	1	0	0	0	0	0	0
ERR13303941	CQ	Yes	2022	emm89.0	101	Clade 3	1	1	0	0	0	1	0	1	1	1	1	0	1	1	0	0	1	1	1	1	0	1	1	1	1	0	0	0	0	0	0
ERR13303942	SEQ	Yes	2022	emm89.0	101	Clade 3	0	1	0	0	0	1	0	1	1	1	1	1	1	1	0	0	1	1	1	1	0	1	1	1	1	0	0	0	0	0	0
ERR13303943	Not QLD	Yes	2022	emm89.0	101	Clade 3	0	1	0	0	0	1	0	1	1	1	0	0	1	1	0	0	1	1	1	1	0	1	0	1	1	0	0	0	0	0	0
ERR13303944	SEQ	No	2022	emm89.0	101	Clade 3	1	1	0	0	0	1	0	1	1	1	1	0	1	1	0	0	1	1	1	1	0	1	1	1	1	0	0	0	0	1	1
ERR13303945	SEQ	Yes	2022	emm89.0	101	Clade 3	1	1	0	0	0	1	0	1	1	1	0	1	1	1	0	0	1	1	1	1	0	1	0	1	1	0	0	0	0	0	0
ERR13303946	SEQ	Yes	2022	emm89.0	101	Clade 3	1	1	0	0	0	1	0	1	1	1	1	1	1	1	0	0	1	1	1	1	0	1	1	1	1	0	0	0	0	0	0
ERR13303947	Not QLD	Yes	2022	emm89.0	101	Clade 3	1	1	0	0	0	1	0	1	1	1	0	1	1	1	0	0	1	1	1	1	0	1	1	1	1	0	0	0	0	0	0
ERR13303948	SEQ	No	2022	emm89.0	101	Clade 3	1	1	0	0	0	1	0	1	1	1	1	1	1	1	0	0	1	1	1	1	0	1	1	1	1	0	0	0	0	0	0
ERR13303949	CQ	Yes	2022	emm89.0	101	Clade 3	1	1	0	0	0	1	0	1	1	1	1	1	1	1	0	0	1	1	1	1	0	1	1	1	1	0	0	0	0	0	0
ERR13303950	SEQ	Yes	2022	emm89.0	101	Clade 3	0	1	0	0	0	1	0	1	1	1	1	0	1	1	0	0	1	1	1	1	0	1	1	1	1	0	0	0	0	0	0
ERR13303951	NQ	Yes	2022	emm89.0	142	ST142	1	1	1	1	1	1	1	1	1	1	0	0	1	1	0	0	1	1	1	1	0	1	0	1	1	0	0	1	1	0	0
ERR13303952	CQ	Yes	2022	emm89.0	101	Clade 3	1	1	0	0	0	1	0	1	1	1	1	0	1	1	0	0	1	1	1	1	0	1	1	1	1	0	0	0	0	0	0
ERR13303953	SEQ	Yes	2022	emm89.0	101	Clade 3	1	1	0	0	0	1	0	1	1	1	0	1	1	1	0	0	1	1	1	1	0	1	0	1	1	0	0	0	0	0	0
ERR13303954	NQ	Yes	2022	emm89.14	812	ST812	1	1	1	1	1	1	1	1	1	1	0	0	1	1	0	0	1	1	1	1	0	1	0	1	1	0	0	0	1	1	0
ERR13303955	SEQ	Yes	2022	emm89.0	101	Clade 3	0	1	0	0	0	1	0	1	1	1	1	0	1	1	0	0	1	1	1	1	0	1	1	1	1	0	0	0	0	0	0
ERR13303956	SEQ	Yes	2022	emm89.14	812	ST812	1	1	1	1	1	1	0	1	1	1	0	0	1	1	0	0	1	1	1	1	0	1	0	1	1	0	0	0	1	1	0
ERR13303957	SEQ	No	2022	emm89.0	101	Clade 3	1	1	0	0	0	1	0	1	1	1	0	0	1	1	0	0	1	1	1	1	0	1	0	1	1	0	0	0	0	0	0
ERR13303958	CQ	Yes	2022	emm89.0	101	Clade 3	1	1	0	0	0	1	0	1	1	1	1	1	1	1	0	0	1	1	1	1	0	1	1	1	1	0	0	0	0	0	0
ERR13303959	SEQ	Yes	2022	emm89.0	101	Clade 3	1	1	0	0	0	1	0	1	1	1	1	1	1	1	0	0	1	1	1	1	0	1	1	1	1	0	0	0	0	0	0
ERR13303960	SEQ	Yes	2022	emm89.0	101	Clade 3	0	1	0	0	0	1	0	1	1	1	1	1	1	1	0	0	1	1	1	1	0	1	1	1	1	0	0	0	0	0	0
ERR13303961	SEQ	Yes	2022	emm89.0	101	Clade 3	1	1	0	0	0	1	0	1	1	1	1	1	1	1	0	0	1	1	1	1	0	1	1	1	1	0	0	0	0	0	0
ERR13303962	CQ	No	2022	emm89.0	101	Clade 3	0	1	0	0	0	1	0	1	1	1	1	1	1	1	0	0	1	1	1	1	0	1	1	1	1	0	0	0	0	0	0
ERR13303963	SEQ	Yes	2022	emm89.14	812	ST812	1	1	1	1	1	1	0	1	1	1	0	0	1	1	0	0	1	1	1	1	0	1	0	1	1	0	0	0	0	1	0
ERR13303964	SEQ	No	2022	emm89.0	101	Clade 3	0	1	0	0	0	1	0	1	1	1	1	1	1	1	0	0	1	1	1	1	0	1	1	1	1	0	0	0	0	0	0
ERR13303965	SEQ	Yes	2022	emm89.0	101	Clade 3	1	1	0	0	0	1	0	1	1	1	1	1	1	1	0	0	1	1	1	1	0	1	0	1	1	0	0	0	0	0	0
ERR13303966	SEQ	Yes	2022	emm89.0	101	Clade 3	1	1	0	0	0	1	0	1	1	1	1	1	1	1	0	0	1	1	1	1	0	1	0	1	1	0	0	0	1	0	0
